# Supplementary material for: Development of a high density 600K SNP genotyping array for chicken
Source: BMC Genomics. 2013 Jan 28;14:59. doi: 10.1186/1471-2164-14-59 (PMC3598943; doi:10.1186/1471-2164-14-59)
Supplement: Additional file 1: Table S1 — An Excel file with the number of SNPs detected from within-line-analyses and selected at various stages across different chromosomes. [file 1471-2164-14-59-S1.xlsx]

## Sheet: Sheet1
Supplementary Table S1: Number of SNPs detected from within-line-analysis and selected at various stages across different chromosomes
Chromsome	78M	24M	10M	1.8M	600K
1	13397750	4116636	1915415	330379	102501
2	10291398	3162946	1486452	215394	64755
3	8239554	2508961	1149522	185020	57517
4	6979621	2155178	960403	140046	43569
5	4944338	1521564	638552	105903	30907
6	3126260	1012184	410232	70616	22055
7	3227822	996942	411900	73015	21792
8	2667671	796857	310093	58368	17334
9	2323761	728648	277126	55965	18236
10	1998691	607378	230836	53648	19046
11	1856465	549803	213429	43252	14021
12	2015159	630917	234201	45399	14918
13	1940745	605327	209101	35460	11373
14	1714707	530368	174691	39017	13246
15	1453194	425818	142334	32297	10542
16	52974	20754	20648	1334	602
17	1373447	409373	121540	28640	9494
18	1333672	405012	127749	29227	10063
19	1224317	367729	114331	27173	9123
20	1637282	494764	160863	30376	9786
21	882325	266420	82390	24120	8988
22	485116	126397	40729	15018	4727
23	841201	250070	68780	19994	6734
24	893415	266286	77317	21651	7820
25	291862	84488	22072	7693	2690
26	835781	254093	64267	18529	6446
27	688385	206415	55618	17322	5804
28	660553	194328	52018	16799	5589
32	269	0	0	0	0
LGE22C19W28_E50C23	127841	35984	10182	3139	217
LGE64	52767	24045	6918	2000	119
W	19317	4871	1662	500	0
Z	232139	232139	232139	74857	26038
Denovo contigs	5069	5069	5069	5062	1135
Total	77814868	23997764	10028579	1,827,213*	577,187*
*The total number of SNPs in the validation set (1.8M) and final 600K panel were more than reported in this table as some SNPs from pervious arrays were included in those lists
