# Supplementary material for: Development of a high density 600K SNP genotyping array for chicken
Source: BMC Genomics. 2013 Jan 28;14:59. doi: 10.1186/1471-2164-14-59 (PMC3598943; doi:10.1186/1471-2164-14-59)
Supplement: Additional file 2: Table S2 — An Excel file providing description of the genotyped samples used for validation of the 1.8 M SNPs. [file 1471-2164-14-59-S2.xlsx]

## Sheet: Sheet1
Supplementary Table S2: Genotyped samples used for validation of the 1.8M SNPs and the number of polymophic SNPs in the final panel (600K) for each line/breed
Line/breeds	Non-trio samples	Trio samples	Total number	No. of polymorphic SNPs in the 600K array from validated samples
Broiler line1	48		48	473077
Broiler line2	42	24	66	472212
Broiler line3		24	24	465349
Brown egg layer1		24	24	350244
Brown egg layer2	7	3	10	314679
Brown egg layer3	7	3	10	406116
Brown egg layer4	7	3	10	307276
Brown egg layer5	7	3	10	306573
White egg layer1		24	24	127958
White egg layer2	10		10	393934
White egg layer3	10		10	376146
White egg layer4	10		10	374488
Traditional breed/related species:
Aseel	2		2	244027
Brahma	2		2	200323
Cochin	2		2	262656
Fayoumi	2		2	178958
Gallus gallus gallus	2		2	258399
Gallus gallus spadiceus	2		2	302437
Hungarian White	2		2	265968
Jaerhoens	2		2	136297
Malay	2		2	247267
Maran	2		2	268994
Orlov	2		2	301258
Padova	1		1	124086
Transylvanian Naked Neck Speckled	1		1	142057
Green Legged Partridge	2		2	248208
Grand total	174	108	282
